# Supplementary material for: New record of the genus Typhlocolenis Hoshina, 2008 (Coleoptera, Leiodidae) from South Korea with a key to the species
Source: Zookeys. 2020 Nov 11;991:129–36. doi: 10.3897/zookeys.991.55370 (PMC7674380; doi:10.3897/zookeys.991.55370)
Supplement: XML Treatment for Typhlocolenis sillaensis [file zookeys.991.55370-treatment1.xml]

<!DOCTYPE tp:taxon-treatment
  PUBLIC "-//TaxonX//DTD Taxonomic Treatment Publishing DTD v0 20100105//EN" "tax-treatment-NSO.dtd">
<tp:taxon-treatment xmlns:tp="http://www.plazi.org/taxpub"><tp:treatment-meta><kwd-group><label>Taxon classification</label><kwd><named-content xmlns:xlink="http://www.w3.org/1999/xlink" content-type="kingdom">Animalia</named-content></kwd><kwd><named-content xmlns:xlink="http://www.w3.org/1999/xlink" content-type="order">Coleoptera</named-content></kwd><kwd><named-content xmlns:xlink="http://www.w3.org/1999/xlink" content-type="family">Leiodidae</named-content></kwd></kwd-group><mixed-citation publication-type="journal"><person-group><name><surname>Hoshina</surname><given-names>Hideto</given-names></name><name><surname>Park</surname><given-names>Sun-Jae</given-names></name></person-group><article-title>New record of the genus <italic><tp:taxon-name><tp:taxon-name-part taxon-name-part-type="genus" reg="Typhlocolenis">Typhlocolenis</tp:taxon-name-part></tp:taxon-name></italic> Hoshina, 2008 (<tp:taxon-name><tp:taxon-name-part taxon-name-part-type="order">Coleoptera</tp:taxon-name-part></tp:taxon-name>, <tp:taxon-name><tp:taxon-name-part taxon-name-part-type="family">Leiodidae</tp:taxon-name-part></tp:taxon-name>) from South Korea with a key to the species</article-title><source>Zookeys</source><day>11</day><month>11</month><year>2020</year><volume>991</volume><fpage>129</fpage><lpage>136</lpage><pub-id pub-id-type="doi">10.3897/zookeys.991.55370</pub-id></mixed-citation></tp:treatment-meta><tp:nomenclature><tp:taxon-name><object-id xmlns:xlink="http://www.w3.org/1999/xlink" content-type="arpha" xlink:type="simple">78C46155-1CB5-5C92-BEF0-B79B7F3485E1</object-id>
                <tp:taxon-name-part taxon-name-part-type="genus" reg="Typhlocolenis">Typhlocolenis</tp:taxon-name-part>
                <tp:taxon-name-part taxon-name-part-type="species" reg="sillaensis">sillaensis</tp:taxon-name-part>
                <object-id xmlns:xlink="http://www.w3.org/1999/xlink" content-type="zoobank" xlink:type="simple">http://zoobank.org/12717A0F-5DAB-4B5C-AE91-0625B08AC153</object-id>
              </tp:taxon-name><tp:taxon-authority>Hoshina &amp; Park</tp:taxon-authority><tp:taxon-status xmlns:xlink="http://www.w3.org/1999/xlink" xlink:type="simple">sp. nov.</tp:taxon-status><xref ref-type="fig" rid="F1">Figures 1</xref><xref ref-type="fig" rid="F1">, 3</xref><xref ref-type="fig" rid="F1">, 6</xref><xref ref-type="fig" rid="F2">, 7–8</xref><xref ref-type="fig" rid="F2">, 13</xref><xref ref-type="fig" rid="F3">, 15</xref></tp:nomenclature><tp:treatment-sec sec-type="type locality" id="SECID0E2PAC"><title>Type locality.</title><p>South Korea, Gangwon-Prov., Pyeongchang-Gun, Mt. Odaesan.</p></tp:treatment-sec><tp:treatment-sec sec-type="material" id="SECID0EBAAE"><title>Material examined.</title><p><bold><italic>Holotype</italic></bold>, ♂ (<abbrev xmlns:xlink="http://www.w3.org/1999/xlink" content-type="institution" xlink:title="National Institute of Biological Resources" id="ABBRID0EMAAE" xlink:type="simple">NIBR</abbrev>): KOREA, Gangwon-Prov. Pyeongchang-Gun, Mt. Odaesan, 22. vii. 2004, S.-J. Park leg. <bold><italic>Paratypes</italic></bold>, 2♂ 1♀ (<abbrev xmlns:xlink="http://www.w3.org/1999/xlink" content-type="institution" xlink:title="National Institute of Biological Resources" id="ABBRID0EUAAE" xlink:type="simple">NIBR</abbrev>): 16. v. 2005, same data as holotype except for the date; 1♂ (<abbrev xmlns:xlink="http://www.w3.org/1999/xlink" content-type="institution" xlink:title="National Institute of Biological Resources" id="ABBRID0ECBAE" xlink:type="simple">NIBR</abbrev>): 21. ix. 2006, same data as holotype except for the date.</p></tp:treatment-sec><tp:treatment-sec sec-type="diagnosis" id="SECID0EQBAE"><title>Diagnosis.</title><p>Body length approximately 1.3–1.4 mm. Dorsum almost concolorous, brown, or dark brown. Head and pronotum strongly microreticulate, sparsely and very minutely punctate. Elytra almost smooth, sparsely and very minutely punctate, and densely and transversely strigose. The median lobe of aedeagus relatively thick and feebly curved at lateral margins and bearing a relatively small nipple at apex in dorsal view.</p></tp:treatment-sec><tp:treatment-sec sec-type="description" id="SECID0EVBAE"><title>Description.</title><p><bold><italic>Measurement of holotype</italic>.</bold> Body length: 1.39 mm; head length: 0.26 mm, width: 0.39 mm; pronotum length: 0.45 mm, width: 0.83 mm; elytron length: 0.81 mm, width: 0.83 mm.</p><p><bold><italic>Coloration</italic>.</bold> Dorsum of body shiny and almost concolorous, brown or dark brown; antennae light brown; mesoventrite brown or dark reddish brown with a black median carina; metaventrite brown or dark reddish brown with a dark brown median carina; abdominal ventrites brown or dark reddish brown; legs brown with light brown tarsi.</p><p>Body 1.31–1.39 mm in length, approximately 1.8 times as long as wide (Fig. <xref ref-type="fig" rid="F1">1</xref>).</p><p>Head approximately 1.6 times as wide as long, strongly microreticulate, sparsely and very minutely punctate; head length approximately 0.54 times pronotum length; head width approximately 0.48 times pronotum width; antennomeres 1–4 and 11 longer than wide; antennomere 5–7 almost as long as wide; other antennomeres wider than long; antennomere 11 approximately1.3 times as long as wide (Fig. <xref ref-type="fig" rid="F1">3</xref>).</p><p>Pronotum approximately 1.8 times as wide as long, strongly microreticulate, sparsely and very minutely punctate; pronotum length approximately 0.58 times elytron length; pronotum width almost same as elytron width.</p><p>Scutellum weakly microreticulate and almost impunctate or sparsely and very minutely punctate.</p><p>Elytra almost as long as wide or slightly wider than long, widest at approximately basal 1/6, almost smooth, sparsely and very minutely punctate, and densely and transversely strigose (Fig. <xref ref-type="fig" rid="F1">6</xref>).</p><fig id="F1" position="float" orientation="portrait"><object-id xmlns:xlink="http://www.w3.org/1999/xlink" content-type="doi" xlink:type="simple">10.3897/zookeys.991.55370.figures1-6</object-id><object-id xmlns:xlink="http://www.w3.org/1999/xlink" content-type="arpha" xlink:type="simple">A524C195-F1A0-51DE-910C-B1E2A69EE63F</object-id><label>Figures 1–6.</label><caption><p><italic><tp:taxon-name><tp:taxon-name-part taxon-name-part-type="genus" reg="Typhlocolenis">Typhlocolenis</tp:taxon-name-part> <tp:taxon-name-part taxon-name-part-type="species" reg="sillaensis">sillaensis</tp:taxon-name-part></tp:taxon-name></italic> sp. nov. (<bold>1, 3, 6</bold>). <italic><tp:taxon-name><tp:taxon-name-part taxon-name-part-type="genus" reg="Typhlocolenis">T.</tp:taxon-name-part> <tp:taxon-name-part taxon-name-part-type="species" reg="jejudoensis">jejudoensis</tp:taxon-name-part></tp:taxon-name></italic> sp. nov. (<bold>2, 4</bold>). <italic><tp:taxon-name><tp:taxon-name-part taxon-name-part-type="genus" reg="Typhlocolenis">T.</tp:taxon-name-part> <tp:taxon-name-part taxon-name-part-type="species" reg="uenoi">uenoi</tp:taxon-name-part></tp:taxon-name></italic> Hoshina (<bold>5</bold>) <bold>1, 2</bold> habitus (paratypes) <bold>3, 4</bold> antenna <bold>5, 6</bold> elytral punctures. Scale A: 1 mm (<bold>1, 2</bold>). Scale B: 0.2 mm (<bold>3, 4</bold>). Scale C: 0.02 mm (<bold>5, 6</bold>).</p></caption><graphic xmlns:xlink="http://www.w3.org/1999/xlink" xlink:href="zookeys-991-129-g001.jpg" position="float" orientation="portrait" xlink:type="simple" id="oo_474262.jpg"><uri content-type="original_file" xlink:type="simple">https://binary.pensoft.net/fig/474262</uri></graphic></fig><p>Legs show no sexual dimorphism on protarsi and normal shape for <italic><tp:taxon-name><tp:taxon-name-part taxon-name-part-type="genus" reg="Typhlocolenis">Typhlocolenis</tp:taxon-name-part></tp:taxon-name></italic>.</p><p>Meso- and metaventrites strongly microreticulate, almost impunctate, and glabrous; abdominal ventrites strongly microreticulate, almost impunctate, and bearing sparse and very fine pubescences.</p><p>Male. Aedeagus generally thick (Figs <xref ref-type="fig" rid="F2">7</xref>, <xref ref-type="fig" rid="F2">8</xref>); median lobe of aedeagus feebly curved at lateral margins and bearing a relatively small nipple at apex in dorsal view (Fig. <xref ref-type="fig" rid="F2">7</xref>) and weakly curved in lateral view (Fig. <xref ref-type="fig" rid="F2">8</xref>); parameres almost symmetrical and bearing several apical setae (Figs <xref ref-type="fig" rid="F2">7</xref>, <xref ref-type="fig" rid="F2">8</xref>).</p><p><bold>Female.</bold> Spermatheca generally crescent shaped (Fig. <xref ref-type="fig" rid="F2">13</xref>).</p></tp:treatment-sec><tp:treatment-sec sec-type="etymology" id="SECID0EUGAE"><title>Etymology.</title><p>The specific name is derived from an ancient Korean kingdom, <italic>Silla</italic>, where is the type locality of the present new species.</p><fig id="F2" position="float" orientation="portrait"><object-id xmlns:xlink="http://www.w3.org/1999/xlink" content-type="doi" xlink:type="simple">10.3897/zookeys.991.55370.figures7-14</object-id><object-id xmlns:xlink="http://www.w3.org/1999/xlink" content-type="arpha" xlink:type="simple">2D85E08E-517A-5855-90AF-6C5A8F1BAA57</object-id><label>Figures 7–14.</label><caption><p><italic><tp:taxon-name><tp:taxon-name-part taxon-name-part-type="genus" reg="Typhlocolenis">Typhlocolenis</tp:taxon-name-part> <tp:taxon-name-part taxon-name-part-type="species" reg="sillaensis">sillaensis</tp:taxon-name-part></tp:taxon-name></italic> sp. nov. (<bold>7, 8, 13</bold>). <italic><tp:taxon-name><tp:taxon-name-part taxon-name-part-type="genus" reg="Typhlocolenis">T.</tp:taxon-name-part> <tp:taxon-name-part taxon-name-part-type="species" reg="jejudoensis">jejudoensis</tp:taxon-name-part></tp:taxon-name></italic> sp. nov. (<bold>9, 10, 14</bold>). <italic><tp:taxon-name><tp:taxon-name-part taxon-name-part-type="genus" reg="Typhlocolenis">T.</tp:taxon-name-part> <tp:taxon-name-part taxon-name-part-type="species" reg="fusca">fusca</tp:taxon-name-part></tp:taxon-name></italic> Hoshina (<bold>11</bold>). <italic><tp:taxon-name><tp:taxon-name-part taxon-name-part-type="genus" reg="Typhlocolenis">T.</tp:taxon-name-part> <tp:taxon-name-part taxon-name-part-type="species" reg="furunoi">furunoi</tp:taxon-name-part></tp:taxon-name></italic> Hoshina (<bold>12</bold>) <bold>7, 9, 11, 12</bold> aedeagus, dorsal view <bold>8, 10</bold> ditto, lateral view <bold>13, 14</bold> spermatheca. Scale A: 0.2 mm (<bold>7–12</bold>). Scale B: 0.05 mm (<bold>13, 14</bold>).</p></caption><graphic xmlns:xlink="http://www.w3.org/1999/xlink" xlink:href="zookeys-991-129-g002.jpg" position="float" orientation="portrait" xlink:type="simple" id="oo_474263.jpg"><uri content-type="original_file" xlink:type="simple">https://binary.pensoft.net/fig/474263</uri></graphic></fig></tp:treatment-sec><tp:treatment-sec sec-type="distribution" id="SECID0EMJAE"><title>Distribution.</title><p>South Korea (Gangwon-Prov.) (Fig. <xref ref-type="fig" rid="F3">15</xref>).</p></tp:treatment-sec><tp:treatment-sec sec-type="Differential diagnosis" id="SECID0EWJAE"><title>Differential diagnosis.</title><p>The genus <italic><tp:taxon-name><tp:taxon-name-part taxon-name-part-type="genus" reg="Typhlocolenis">Typhlocolenis</tp:taxon-name-part></tp:taxon-name></italic> is here first recorded in South Korea and is the only blind genus in the Korean <tp:taxon-name><tp:taxon-name-part taxon-name-part-type="tribe">Pseudoliodini</tp:taxon-name-part></tp:taxon-name>. Therefore, <italic><tp:taxon-name><tp:taxon-name-part taxon-name-part-type="genus" reg="Typhlocolenis">T.</tp:taxon-name-part> <tp:taxon-name-part taxon-name-part-type="species" reg="sillaensis">sillaensis</tp:taxon-name-part></tp:taxon-name></italic> sp. nov. can be easily separated from <italic><tp:taxon-name><tp:taxon-name-part taxon-name-part-type="genus" reg="Dermatohomoeus">Dermatohomoeus</tp:taxon-name-part></tp:taxon-name></italic> Hlisnikovský, 1963 and <italic><tp:taxon-name><tp:taxon-name-part taxon-name-part-type="genus" reg="Pseudcolenis">Pseudcolenis</tp:taxon-name-part></tp:taxon-name></italic> Reitter, 1885 of the tribe by the lack of eyes. Moreover, <italic><tp:taxon-name><tp:taxon-name-part taxon-name-part-type="genus" reg="Typhlocolenis">T.</tp:taxon-name-part> <tp:taxon-name-part taxon-name-part-type="species" reg="sillaensis">sillaensis</tp:taxon-name-part></tp:taxon-name></italic> sp. nov. can be distinguished from <italic><tp:taxon-name><tp:taxon-name-part taxon-name-part-type="genus" reg="Dermatohomoeus">Dermatohomoeus</tp:taxon-name-part></tp:taxon-name></italic> and <italic><tp:taxon-name><tp:taxon-name-part taxon-name-part-type="genus" reg="Pseudcolenis">Pseudcolenis</tp:taxon-name-part></tp:taxon-name></italic> by having a metaventrite with a distinct median carina. In contrast, <italic><tp:taxon-name><tp:taxon-name-part taxon-name-part-type="genus" reg="Dermatohomoeus">Dermatohomoeus</tp:taxon-name-part></tp:taxon-name></italic> and <italic><tp:taxon-name><tp:taxon-name-part taxon-name-part-type="genus" reg="Pseudcolenis">Pseudcolenis</tp:taxon-name-part></tp:taxon-name></italic> have no median carinae on the metaventrites.</p><fig id="F3" position="float" orientation="portrait"><object-id xmlns:xlink="http://www.w3.org/1999/xlink" content-type="doi" xlink:type="simple">10.3897/zookeys.991.55370.figure15</object-id><object-id xmlns:xlink="http://www.w3.org/1999/xlink" content-type="arpha" xlink:type="simple">805AEEFD-1CE7-520F-AC61-53692CF5EB48</object-id><label>Figure 15.</label><caption><p>Distribution map of <italic><tp:taxon-name><tp:taxon-name-part taxon-name-part-type="genus" reg="Typhlocolenis">Typhlocolenis.</tp:taxon-name-part></tp:taxon-name></italic> Double circle: <italic><tp:taxon-name><tp:taxon-name-part taxon-name-part-type="genus" reg="Typhlocolenis">Typhlocolenis</tp:taxon-name-part> <tp:taxon-name-part taxon-name-part-type="species" reg="sillaensis">sillaensis</tp:taxon-name-part></tp:taxon-name></italic> sp. nov. Square: <italic><tp:taxon-name><tp:taxon-name-part taxon-name-part-type="genus" reg="Typhlocolenis">T.</tp:taxon-name-part> <tp:taxon-name-part taxon-name-part-type="species" reg="jejudoensis">jejudoensis</tp:taxon-name-part></tp:taxon-name></italic> sp. nov. Circle: <italic><tp:taxon-name><tp:taxon-name-part taxon-name-part-type="genus" reg="Typhlocolenis">T.</tp:taxon-name-part> <tp:taxon-name-part taxon-name-part-type="species" reg="fusca">fusca</tp:taxon-name-part></tp:taxon-name></italic> Hoshina. Star: <italic><tp:taxon-name><tp:taxon-name-part taxon-name-part-type="genus" reg="Typhlocolenis">T.</tp:taxon-name-part> <tp:taxon-name-part taxon-name-part-type="species" reg="uenoi">uenoi</tp:taxon-name-part></tp:taxon-name></italic> Hoshina. Triangle: <italic><tp:taxon-name><tp:taxon-name-part taxon-name-part-type="genus" reg="Typhlocolenis">T.</tp:taxon-name-part> <tp:taxon-name-part taxon-name-part-type="species" reg="furunoi">furunoi</tp:taxon-name-part></tp:taxon-name></italic> Hoshina.</p></caption><graphic xmlns:xlink="http://www.w3.org/1999/xlink" xlink:href="zookeys-991-129-g003.jpg" position="float" orientation="portrait" xlink:type="simple" id="oo_474264.jpg"><uri content-type="original_file" xlink:type="simple">https://binary.pensoft.net/fig/474264</uri></graphic></fig><p><italic><tp:taxon-name><tp:taxon-name-part taxon-name-part-type="genus" reg="Typhlocolenis">Typhlocolenis</tp:taxon-name-part> <tp:taxon-name-part taxon-name-part-type="species" reg="sillaensis">sillaensis</tp:taxon-name-part></tp:taxon-name></italic> sp. nov. is similar to <italic><tp:taxon-name><tp:taxon-name-part taxon-name-part-type="genus" reg="Typhlocolenis">T.</tp:taxon-name-part> <tp:taxon-name-part taxon-name-part-type="species" reg="fusca">fusca</tp:taxon-name-part></tp:taxon-name></italic> Hoshina, 2008 in appearance but can be distinguished by the relatively thick median lobe of aedeagus (Fig. <xref ref-type="fig" rid="F2">7</xref>) that has a relatively small nipple at the apex in dorsal view (Fig. <xref ref-type="fig" rid="F2">7</xref>). In contrast, <italic><tp:taxon-name><tp:taxon-name-part taxon-name-part-type="genus" reg="Typhlocolenis">T.</tp:taxon-name-part> <tp:taxon-name-part taxon-name-part-type="species" reg="fusca">fusca</tp:taxon-name-part></tp:taxon-name></italic> has a relatively slender median lobe that has a relatively large nipple at the apex in dorsal view (Fig. <xref ref-type="fig" rid="F2">11</xref>).</p></tp:treatment-sec><tp:treatment-sec sec-type="natural history" id="SECID0ECQAE"><title>Natural history.</title><p>The life history of <italic><tp:taxon-name><tp:taxon-name-part taxon-name-part-type="genus" reg="Typhlocolenis">Typhlocolenis</tp:taxon-name-part> <tp:taxon-name-part taxon-name-part-type="species" reg="sillaensis">sillaensis</tp:taxon-name-part></tp:taxon-name></italic> Hoshina &amp; Park, sp. nov. is not known.</p></tp:treatment-sec></tp:taxon-treatment>
