# Supplementary material for: New record of the genus Typhlocolenis Hoshina, 2008 (Coleoptera, Leiodidae) from South Korea with a key to the species
Source: Zookeys. 2020 Nov 11;991:129–36. doi: 10.3897/zookeys.991.55370 (PMC7674380; doi:10.3897/zookeys.991.55370)
Supplement: XML Treatment for Typhlocolenis jejudoensis [file zookeys.991.55370-treatment2.xml]

<!DOCTYPE tp:taxon-treatment
  PUBLIC "-//TaxonX//DTD Taxonomic Treatment Publishing DTD v0 20100105//EN" "tax-treatment-NSO.dtd">
<tp:taxon-treatment xmlns:tp="http://www.plazi.org/taxpub"><tp:treatment-meta><kwd-group><label>Taxon classification</label><kwd><named-content xmlns:xlink="http://www.w3.org/1999/xlink" content-type="kingdom">Animalia</named-content></kwd><kwd><named-content xmlns:xlink="http://www.w3.org/1999/xlink" content-type="order">Coleoptera</named-content></kwd><kwd><named-content xmlns:xlink="http://www.w3.org/1999/xlink" content-type="family">Leiodidae</named-content></kwd></kwd-group><mixed-citation publication-type="journal"><person-group><name><surname>Hoshina</surname><given-names>Hideto</given-names></name><name><surname>Park</surname><given-names>Sun-Jae</given-names></name></person-group><article-title>New record of the genus <italic><tp:taxon-name><tp:taxon-name-part taxon-name-part-type="genus" reg="Typhlocolenis">Typhlocolenis</tp:taxon-name-part></tp:taxon-name></italic> Hoshina, 2008 (<tp:taxon-name><tp:taxon-name-part taxon-name-part-type="order">Coleoptera</tp:taxon-name-part></tp:taxon-name>, <tp:taxon-name><tp:taxon-name-part taxon-name-part-type="family">Leiodidae</tp:taxon-name-part></tp:taxon-name>) from South Korea with a key to the species</article-title><source>Zookeys</source><day>11</day><month>11</month><year>2020</year><volume>991</volume><fpage>129</fpage><lpage>136</lpage><pub-id pub-id-type="doi">10.3897/zookeys.991.55370</pub-id></mixed-citation></tp:treatment-meta><tp:nomenclature><tp:taxon-name><object-id xmlns:xlink="http://www.w3.org/1999/xlink" content-type="arpha" xlink:type="simple">3AD0A7FE-8078-5897-9215-59806E2A7BC4</object-id>
                <tp:taxon-name-part taxon-name-part-type="genus" reg="Typhlocolenis">Typhlocolenis</tp:taxon-name-part>
                <tp:taxon-name-part taxon-name-part-type="species" reg="jejudoensis">jejudoensis</tp:taxon-name-part>
                <object-id xmlns:xlink="http://www.w3.org/1999/xlink" content-type="zoobank" xlink:type="simple">http://zoobank.org/D9611B36-5743-4E22-A247-69B106BF4C5F</object-id>
              </tp:taxon-name><tp:taxon-authority>Hoshina &amp; Park</tp:taxon-authority><tp:taxon-status xmlns:xlink="http://www.w3.org/1999/xlink" xlink:type="simple">sp. nov.</tp:taxon-status><xref ref-type="fig" rid="F1">Figures 2</xref><xref ref-type="fig" rid="F1">, 4</xref><xref ref-type="fig" rid="F2">, 9</xref><xref ref-type="fig" rid="F2">, 10</xref><xref ref-type="fig" rid="F2">, 14</xref><xref ref-type="fig" rid="F3">, 15</xref></tp:nomenclature><tp:treatment-sec sec-type="type locality" id="SECID0EUSAE"><title>Type locality.</title><p>South Korea, Jejudo Is., Jeju-City, Goepyeongioreum</p></tp:treatment-sec><tp:treatment-sec sec-type="material" id="SECID0EZSAE"><title>Material examined.</title><p><bold><italic>Holotype</italic></bold>, ♂ (<abbrev xmlns:xlink="http://www.w3.org/1999/xlink" content-type="institution" xlink:title="National Institute of Biological Resources" id="ABBRID0EETAE" xlink:type="simple">NIBR</abbrev>): KOREA, Jejudo Is., Jeju-City, Goepyeongioreum, 13. vi. 2005, S.-I. Lee leg. <bold><italic>Paratypes</italic></bold>, 3♀ (<abbrev xmlns:xlink="http://www.w3.org/1999/xlink" content-type="institution" xlink:title="National Institute of Biological Resources" id="ABBRID0EMTAE" xlink:type="simple">NIBR</abbrev>): same data as holotype; 1♂ 5♀ (<abbrev xmlns:xlink="http://www.w3.org/1999/xlink" content-type="institution" xlink:title="National Institute of Biological Resources" id="ABBRID0E1TAE" xlink:type="simple">NIBR</abbrev>): Jejudo Is., Jeju-City, Bijarium, 12. vi. 2005, S.-J. Park leg.; 2♂ 2♀ (<abbrev xmlns:xlink="http://www.w3.org/1999/xlink" content-type="institution" xlink:title="National Institute of Biological Resources" id="ABBRID0E6TAE" xlink:type="simple">NIBR</abbrev>): Jejudo Is., Jeju-City, Dongbaekdongsan, 13. vi. 2005, S.-I. Lee leg.; 2 exs. (NBIR): Jejudo Is., Jeju-City, Dongbaekdongsan, 22. v. 2006, S.-I. Lee &amp; Y.-H. Kim leg.</p></tp:treatment-sec><tp:treatment-sec sec-type="diagnosis" id="SECID0EEUAE"><title>Diagnosis.</title><p>The present species very similar to <italic><tp:taxon-name><tp:taxon-name-part taxon-name-part-type="genus" reg="Typhlocolenis">Typhlocolenis</tp:taxon-name-part> <tp:taxon-name-part taxon-name-part-type="species" reg="sillaensis">sillaensis</tp:taxon-name-part></tp:taxon-name></italic> Hoshina &amp; Park, sp. nov. Body length approximately 1.3–1.4 mm. Dorsum almost concolorous, brown to blackish brown. Head and pronotum strongly microreticulate, sparsely and very minutely punctate. Elytra almost smooth, sparsely and very minutely punctate, and densely and transversely strigose. The median lobe of aedeagus relatively thick, strongly expanded at about middle of lateral margins, and bearing a small nipple at apex in dorsal view.</p></tp:treatment-sec><tp:treatment-sec sec-type="description" id="SECID0EVUAE"><title>Description.</title><p><bold><italic>Measurement of holotype</italic>.</bold> Body length: 1.30 mm; head length: 0.24 mm, width: 0.35 mm; pronotum length: 0.40 mm, width: 0.71 mm; elytron length: 0.73 mm, width: 0.73 mm.</p><p><bold><italic>Coloration</italic>.</bold> Dorsum of body shiny and almost concolorous, brown to blackish brown; mesoventrite brown or dark reddish brown with a black median carina; metaventrite brown or dark reddish brown with a dark brown median carina; abdominal ventrites brown or dark reddish brown; legs brown with light brown tarsi.</p><p>Body 1.28–1.42 mm in length, approximately 1.7 times as long as wide (Fig. <xref ref-type="fig" rid="F1">2</xref>).</p><p>Head approximately 1.5 times as wide as long, strongly microreticulate, sparsely and very minutely punctate; head length approximately 0.61 times pronotum length; head width approximately 0.48 times pronotum width; antennomeres 1–4 and 11 longer than wide; antennomere 5–7 almost as long as wide; other antennomeres wider than long; antennomere 11 approximately 1.3 times as long as wide (Fig. <xref ref-type="fig" rid="F1">4</xref>).</p><p>Pronotum approximately 1.8 times as wide as long, strongly microreticulate, sparsely and very minutely punctate; pronotum length approximately 0.52 times elytron length; pronotum width almost same as or slightly narrower than elytron width.</p><p>Scutellum weakly microreticulate and almost impunctate or sparsely and very minutely punctate.</p><p>Elytra almost as long as or slightly longer than wide, widest at approximately basal 1/6, almost smooth, sparsely and very minutely punctate, and densely and transversely strigose (Fig. <xref ref-type="fig" rid="F1">6</xref>).</p><p>Legs show no sexual dimorphism on protarsi and normal shape for <italic><tp:taxon-name><tp:taxon-name-part taxon-name-part-type="genus" reg="Typhlocolenis">Typhlocolenis</tp:taxon-name-part></tp:taxon-name></italic>.</p><p>Meso- and metaventrites strongly microreticulate, almost impunctate, and glabrous; abdominal ventrites strongly microreticulate, almost impunctate, and bearing sparse and very fine pubescence.</p><p><bold>Male.</bold> Aedeagus generally thick (Figs <xref ref-type="fig" rid="F2">9</xref>, <xref ref-type="fig" rid="F2">10</xref>); median lobe of aedeagus strongly expanded at about middle of lateral margins, and bearing a small nipple at apex in dorsal view (Fig. <xref ref-type="fig" rid="F2">9</xref>), slightly, and weakly curved in lateral view (Fig. <xref ref-type="fig" rid="F2">10</xref>); parameres almost symmetrical and bearing several apical setae (Figs <xref ref-type="fig" rid="F2">9</xref>, <xref ref-type="fig" rid="F2">10</xref>).</p><p><bold>Female.</bold> Spermatheca generally C-shaped (Fig. <xref ref-type="fig" rid="F2">14</xref>).</p></tp:treatment-sec><tp:treatment-sec sec-type="etymology" id="SECID0EWXAE"><title>Etymology.</title><p>The specific name is derived from the type locality, Jejudo Island.</p></tp:treatment-sec><tp:treatment-sec sec-type="distribution" id="SECID0E2XAE"><title>Distribution.</title><p>South Korea (Jejudo Island) (Fig. <xref ref-type="fig" rid="F3">15</xref>).</p></tp:treatment-sec><tp:treatment-sec sec-type="Differential diagnosis" id="SECID0EFYAE"><title>Differential diagnosis.</title><p><italic><tp:taxon-name><tp:taxon-name-part taxon-name-part-type="genus" reg="Typhlocolenis">Typhlocolenis</tp:taxon-name-part> <tp:taxon-name-part taxon-name-part-type="species" reg="jejudoensis">jejudoensis</tp:taxon-name-part></tp:taxon-name></italic> sp. nov. is similar to <italic><tp:taxon-name><tp:taxon-name-part taxon-name-part-type="genus" reg="Typhlocolenis">T.</tp:taxon-name-part> <tp:taxon-name-part taxon-name-part-type="species" reg="sillaensis">sillaensis</tp:taxon-name-part></tp:taxon-name></italic> sp. nov. in appearance but can be distinguished by being strongly expanded at about middle of lateral margins in dorsal view (Fig. <xref ref-type="fig" rid="F2">9</xref>). In contrast, <italic><tp:taxon-name><tp:taxon-name-part taxon-name-part-type="genus" reg="Typhlocolenis">T.</tp:taxon-name-part> <tp:taxon-name-part taxon-name-part-type="species" reg="sillaensis">sillaensis</tp:taxon-name-part></tp:taxon-name></italic> sp. nov. has a very feebly curved median lobe in dorsal view (Fig. <xref ref-type="fig" rid="F2">7</xref>).</p><p>Moreover, <italic><tp:taxon-name><tp:taxon-name-part taxon-name-part-type="genus" reg="Typhlocolenis">T.</tp:taxon-name-part> <tp:taxon-name-part taxon-name-part-type="species" reg="jejudoensis">jejudoensis</tp:taxon-name-part></tp:taxon-name></italic> sp. nov. resembles <italic><tp:taxon-name><tp:taxon-name-part taxon-name-part-type="genus" reg="Typhlocolenis">T.</tp:taxon-name-part> <tp:taxon-name-part taxon-name-part-type="species" reg="furunoi">furunoi</tp:taxon-name-part></tp:taxon-name></italic> Hoshina, 2008 in appearance but can be distinguished by median lobe of aedeagus with a small nipple at the apex in dorsal view (Fig. <xref ref-type="fig" rid="F2">9</xref>). In contrast, <italic><tp:taxon-name><tp:taxon-name-part taxon-name-part-type="genus" reg="Typhlocolenis">T.</tp:taxon-name-part> <tp:taxon-name-part taxon-name-part-type="species" reg="furunoi">furunoi</tp:taxon-name-part></tp:taxon-name></italic> has a median lobe broadly rounded at the apex (Fig. <xref ref-type="fig" rid="F2">12</xref>).</p></tp:treatment-sec><tp:treatment-sec sec-type="natural history" id="SECID0E61AE"><title>Natural history.</title><p>The life history of <italic><tp:taxon-name><tp:taxon-name-part taxon-name-part-type="genus" reg="Typhlocolenis">Typhlocolenis</tp:taxon-name-part> <tp:taxon-name-part taxon-name-part-type="species" reg="jejudoensis">jejudoensis</tp:taxon-name-part></tp:taxon-name></italic> Hoshina &amp; Park, sp. nov. is not known.</p></tp:treatment-sec><tp:treatment-sec><!--Section generated to contain objects referenced in tp:taxon-treatment.--><fig id="F1" position="float" orientation="portrait"><object-id xmlns:xlink="http://www.w3.org/1999/xlink" content-type="doi" xlink:type="simple">10.3897/zookeys.991.55370.figures1-6</object-id><object-id xmlns:xlink="http://www.w3.org/1999/xlink" content-type="arpha" xlink:type="simple">A524C195-F1A0-51DE-910C-B1E2A69EE63F</object-id><label>Figures 1–6.</label><caption><p><italic><tp:taxon-name><tp:taxon-name-part taxon-name-part-type="genus" reg="Typhlocolenis">Typhlocolenis</tp:taxon-name-part> <tp:taxon-name-part taxon-name-part-type="species" reg="sillaensis">sillaensis</tp:taxon-name-part></tp:taxon-name></italic> sp. nov. (<bold>1, 3, 6</bold>). <italic><tp:taxon-name><tp:taxon-name-part taxon-name-part-type="genus" reg="Typhlocolenis">T.</tp:taxon-name-part> <tp:taxon-name-part taxon-name-part-type="species" reg="jejudoensis">jejudoensis</tp:taxon-name-part></tp:taxon-name></italic> sp. nov. (<bold>2, 4</bold>). <italic><tp:taxon-name><tp:taxon-name-part taxon-name-part-type="genus" reg="Typhlocolenis">T.</tp:taxon-name-part> <tp:taxon-name-part taxon-name-part-type="species" reg="uenoi">uenoi</tp:taxon-name-part></tp:taxon-name></italic> Hoshina (<bold>5</bold>) <bold>1, 2</bold> habitus (paratypes) <bold>3, 4</bold> antenna <bold>5, 6</bold> elytral punctures. Scale A: 1 mm (<bold>1, 2</bold>). Scale B: 0.2 mm (<bold>3, 4</bold>). Scale C: 0.02 mm (<bold>5, 6</bold>).</p></caption><graphic xmlns:xlink="http://www.w3.org/1999/xlink" xlink:href="zookeys-991-129-g001.jpg" position="float" orientation="portrait" xlink:type="simple" id="oo_474262.jpg"><uri content-type="original_file" xlink:type="simple">https://binary.pensoft.net/fig/474262</uri></graphic></fig><fig id="F2" position="float" orientation="portrait"><object-id xmlns:xlink="http://www.w3.org/1999/xlink" content-type="doi" xlink:type="simple">10.3897/zookeys.991.55370.figures7-14</object-id><object-id xmlns:xlink="http://www.w3.org/1999/xlink" content-type="arpha" xlink:type="simple">2D85E08E-517A-5855-90AF-6C5A8F1BAA57</object-id><label>Figures 7–14.</label><caption><p><italic><tp:taxon-name><tp:taxon-name-part taxon-name-part-type="genus" reg="Typhlocolenis">Typhlocolenis</tp:taxon-name-part> <tp:taxon-name-part taxon-name-part-type="species" reg="sillaensis">sillaensis</tp:taxon-name-part></tp:taxon-name></italic> sp. nov. (<bold>7, 8, 13</bold>). <italic><tp:taxon-name><tp:taxon-name-part taxon-name-part-type="genus" reg="Typhlocolenis">T.</tp:taxon-name-part> <tp:taxon-name-part taxon-name-part-type="species" reg="jejudoensis">jejudoensis</tp:taxon-name-part></tp:taxon-name></italic> sp. nov. (<bold>9, 10, 14</bold>). <italic><tp:taxon-name><tp:taxon-name-part taxon-name-part-type="genus" reg="Typhlocolenis">T.</tp:taxon-name-part> <tp:taxon-name-part taxon-name-part-type="species" reg="fusca">fusca</tp:taxon-name-part></tp:taxon-name></italic> Hoshina (<bold>11</bold>). <italic><tp:taxon-name><tp:taxon-name-part taxon-name-part-type="genus" reg="Typhlocolenis">T.</tp:taxon-name-part> <tp:taxon-name-part taxon-name-part-type="species" reg="furunoi">furunoi</tp:taxon-name-part></tp:taxon-name></italic> Hoshina (<bold>12</bold>) <bold>7, 9, 11, 12</bold> aedeagus, dorsal view <bold>8, 10</bold> ditto, lateral view <bold>13, 14</bold> spermatheca. Scale A: 0.2 mm (<bold>7–12</bold>). Scale B: 0.05 mm (<bold>13, 14</bold>).</p></caption><graphic xmlns:xlink="http://www.w3.org/1999/xlink" xlink:href="zookeys-991-129-g002.jpg" position="float" orientation="portrait" xlink:type="simple" id="oo_474263.jpg"><uri content-type="original_file" xlink:type="simple">https://binary.pensoft.net/fig/474263</uri></graphic></fig><fig id="F3" position="float" orientation="portrait"><object-id xmlns:xlink="http://www.w3.org/1999/xlink" content-type="doi" xlink:type="simple">10.3897/zookeys.991.55370.figure15</object-id><object-id xmlns:xlink="http://www.w3.org/1999/xlink" content-type="arpha" xlink:type="simple">805AEEFD-1CE7-520F-AC61-53692CF5EB48</object-id><label>Figure 15.</label><caption><p>Distribution map of <italic><tp:taxon-name><tp:taxon-name-part taxon-name-part-type="genus" reg="Typhlocolenis">Typhlocolenis.</tp:taxon-name-part></tp:taxon-name></italic> Double circle: <italic><tp:taxon-name><tp:taxon-name-part taxon-name-part-type="genus" reg="Typhlocolenis">Typhlocolenis</tp:taxon-name-part> <tp:taxon-name-part taxon-name-part-type="species" reg="sillaensis">sillaensis</tp:taxon-name-part></tp:taxon-name></italic> sp. nov. Square: <italic><tp:taxon-name><tp:taxon-name-part taxon-name-part-type="genus" reg="Typhlocolenis">T.</tp:taxon-name-part> <tp:taxon-name-part taxon-name-part-type="species" reg="jejudoensis">jejudoensis</tp:taxon-name-part></tp:taxon-name></italic> sp. nov. Circle: <italic><tp:taxon-name><tp:taxon-name-part taxon-name-part-type="genus" reg="Typhlocolenis">T.</tp:taxon-name-part> <tp:taxon-name-part taxon-name-part-type="species" reg="fusca">fusca</tp:taxon-name-part></tp:taxon-name></italic> Hoshina. Star: <italic><tp:taxon-name><tp:taxon-name-part taxon-name-part-type="genus" reg="Typhlocolenis">T.</tp:taxon-name-part> <tp:taxon-name-part taxon-name-part-type="species" reg="uenoi">uenoi</tp:taxon-name-part></tp:taxon-name></italic> Hoshina. Triangle: <italic><tp:taxon-name><tp:taxon-name-part taxon-name-part-type="genus" reg="Typhlocolenis">T.</tp:taxon-name-part> <tp:taxon-name-part taxon-name-part-type="species" reg="furunoi">furunoi</tp:taxon-name-part></tp:taxon-name></italic> Hoshina.</p></caption><graphic xmlns:xlink="http://www.w3.org/1999/xlink" xlink:href="zookeys-991-129-g003.jpg" position="float" orientation="portrait" xlink:type="simple" id="oo_474264.jpg"><uri content-type="original_file" xlink:type="simple">https://binary.pensoft.net/fig/474264</uri></graphic></fig></tp:treatment-sec></tp:taxon-treatment>
